# Supplementary material for: Genome-Wide Identification of the Brassinosteroid Signal Kinase Gene Family and Its Profiling under Salinity Stress
Source: Int J Mol Sci. 2024 Aug 4;25(15):8499. doi: 10.3390/ijms25158499 (PMC11313256; doi:10.3390/ijms25158499)
Supplement: Supplementary file 1 [file ijms-25-08499-s001.zip › Supplementary table.xlsx]

## Sheet: S1
Primers for qRT-PCR experiments
Primer name	Primer sequence(5'→3')	Number of bases
MsBSK4-F	GCATTTACACCACCAGAGTATCTA	24
MsBSK4-R	AAGGTATTAGAGCAGTGACCG	21
MsBSK7-F	GCATTTACACCACCAGAGTATCTC	24
MsBSK7-R	CAGTGACCTCGGATTAGGAC	20
MsBSK9-F	GCTTTTCGGGTGAAGGAT	18
MsBSK9-R	TGGGCATCGTTCTCCTTG	18
MsBSK14-F	GGATGTTGTTGTGAAGACGAC	21
MsBSK14-R	TGGTGTTACTCTCCCAGTTC	20
MsBSK15-F	GATTGGCAAATTTGCTTGGT	20
MsBSK15-R	GGTGTTACTCTCCCAGTTCTG	21
MsBSK16-F	TAGTGCTACTATTTCTGCTTCC	22
MsBSK16-R	TTTCGCTTCTCTTCCAGC	18
MsBSK17-F	CAGAAAGTCAAGTTCCAGTG	20
MsBSK17-R	GTAATGGTTGTTTGTCCCAG	20
MsBSK19-F	TGAAGGGGATGAAAGGCTT	19
MsBSK19-R	CCGAAACTTGATAACCGAG	19
MsBSK21-F	GCTTTGGACCTAATTAGAGGA	21
MsBSK21-R	GGAACAGACATCATAACCACC	21
GAPDH-F	AGCGAACGTGAACCAAAAGC	20
GAPDH-R	TCCCTTCATAGGTCCCTCGG	20

## Sheet: S2
	MsBSK4		MsBSK7		MsBSK9		MsBSK9		MsBSK9		MsBSK9		MsBSK9		MsBSK9		MsBSK9
	目的CT平均值	GAPDH Ct平均值	目的CT平均值	GAPDH Ct平均值	目的CT平均值	GAPDH Ct平均值	目的CT平均值	GAPDH Ct平均值	目的CT平均值	GAPDH Ct平均值	目的CT平均值	GAPDH Ct平均值	目的CT平均值	GAPDH Ct平均值	目的CT平均值	GAPDH Ct平均值	目的CT平均值	GAPDH Ct平均值
CK-1	29.296	23.4038	27.1533	24.0676	24.0749	23.8002	28.7431	24.6763	25.6923	24.0437	25.5826	24.6963	28.042	24.5048	29.2886	24.3145	27.5144	24.3476
CK-2	28.6698	23.5888	26.2245	23.7902	23.8632	23.6232	28.5402	24.0266	24.8927	23.8643	24.8735	23.5065	28.465	23.5489	27.9739	23.9634	26.2623	23.4445
CK-3	28.1478	23.0141	25.9473	22.9298	23.8973	22.4584	28.2363	23.2395	24.6517	23.4164	24.7477	23.1143	28.2299	23.2618	29.5017	23.6861	26.1354	23.2804
0.5h-1	29.7119	23.8579	27.4006	23.4037	24.2421	23.3788	29.8383	24.3804	25.33	23.9543	25.7186	23.8374	29.9035	23.9149	29.0543	24.0109	26.8091	23.8395
0.5h-2	28.9712	23.378	26.9717	23.4565	24.6785	23.0595	29.249	23.9445	24.9944	23.4709	25.8608	23.4956	29.1082	23.8346	28.5272	23.9392	26.6864	23.7642
0.5h-3	27.9751	23.1979	25.9323	22.6772	24.0853	22.6451	28.155	23.615	24.6139	23.485	32.1251	22.963	28.0697	23.157	29.3708	23.4675	25.8882	23.1225
1h-1	28.9402	23.9351	26.863	23.422	24.0889	23.3285	28.8969	24.2426	25.3543	24.1453	29.842	23.9888	29.0061	24.4239	29.7706	24.0974	27.1863	23.959
1h-2	28.6917	23.2854	26.633	23.2382	23.9429	22.8329	29.0872	24.0106	25.0158	23.9272	26.3365	23.6801	28.6862	23.8808	31.1875	23.811	27.0688	23.5191
1h-3	29.8186	23.4317	27.6555	23.5177	24.811	23.0298	32.1483	24.2451	25.8467	24.6945	27.8516	24.6168	27.28	24.3622	31.2372	24.5869	27.3543	24.2319
3h-1	28.397	23.2785	26.3859	23.3974	24.4096	23.2156	28.5	24.5776	25.2851	24.3019	25.9622	23.8903	28.5571	23.8844	31.6213	24.1408	27.4282	23.8555
3h-2	28.9631	23.4739	27.1675	23.6787	23.9406	23.3145	29.2369	24.0913	25.1895	24.0813	25.1021	23.6133	29.1797	23.7556	30.2046	24.0013	27.9256	23.7622
3h-3	27.6701	23.8291	25.6983	23.5223	24.6123	23.3294	27.7447	24.3772	25.4544	24.0648	24.5633	23.9639	28.0723	24.0141	30.267	24.0796	27.3399	23.8685
6h-1	27.7368	23.5018	25.6629	23.5059	24.6821	23.1368	27.7421	24.1698	25.1925	23.9997	26.4416	23.6959	27.6779	24.3021	32.1991	23.7786	27.2907	23.697
6h-2	27.9446	22.6245	25.956	22.7541	23.34	22.5234	27.9453	23.4936	24.5983	23.3298	25.0998	23.252	27.9812	23.4876	29.1842	23.4004	26.5792	23.2433
6h-3	28.0236	23.0414	27.7662	22.8213	24.2923	22.408	27.8393	23.2195	30.8022	23.3633	24.3718	23.5813	28.0283	23.655	26.7102	23.3867	26.9901	23.1513
12h-1	27.9214	23.9234	27.5948	23.7383	23.7402	23.2668	27.7215	23.6044	31.5448	23.7398	25.6939	23.7546	27.7808	24.0745	26.4261	24.4943	26.4863	24.0127
12h-2	28.9071	24.1022	26.991	23.7468	24.0913	23.1769	31.0287	24.4431	25.5061	24.28	25.0613	23.8737	27.252	24.5776	29.4623	24.5082	26.4968	24.1406
12h-3	28.3647	24.0786	26.1257	23.7641	24.2398	23.5967	31.0746	24.0783	25.4391	24.3521	25.1506	24.1008	27.3457	24.3821	30.1107	24.8333	26.9849	24.3768
